# Supplementary material for: Digital Information Exchange Between the Public and Researchers in Health Studies: Scoping Review
Source: J Med Internet Res. 2025 Jan 28;27:e63373. doi: 10.2196/63373 (PMC11815310; doi:10.2196/63373)
Supplement: Multimedia Appendix 2 [file jmir_v27i1e63373_app2.xlsx]

## Sheet: Medline
Search line	Search terms	Results
1	(patient* or subject? or public or citizen? or participant* or lay* or user? or "general population").ti,ab.	10967055
2	exp patients/	85025
3	exp "research subjects"/	32961
4	or/1-3	11001437
5	((digital or online or portal* or platform* or website*) and ("health education" or "health information" or "health knowledge")).ti,ab.	9496
6	((exchang* or communicati* or disseminat* or access* or engag*) and ("digital information" or "online information" or "information portal*" or "information website*" or "information platform*")).ti,ab.	1506
7	exp "health information exchange"/	1128
8	exp "consumer health information"/	13858
9	exp "information seeking behavior"/	3268
10	exp "information dissemination"/	19619
11	or/5-10	44836
12	((health or medical or clinical or epidemiolog*) adj2 (research or study or studies or trial?)).ti,ab.	1033383
13	and/4,11-12	2534

## Sheet: PsycInfo
Search line	Search terms	Results
1	(patient* or subject? or public or citizen? or participant* or lay* or user? or "general population").ti,ab.	1909287
2	exp patients/	108353
3	exp "experimental subjects"/	4902
4	or/1-3	1927248
5	((digital or online or portal* or platform* or website*) and ("health education" or "health information" or "health knowledge")).ti,ab.	3001
6	((exchang* or communicati* or disseminat* or access* or engag*) and ("digital information" or "online information" or "information portal*" or "information website*" or "information platform*")).ti,ab.	733
7	exp "health information"/	3788
8	exp "digital health resources"/	247
9	exp "information seeking"/	7878
10	exp "information dissemination"/	2288
11	or/5-10	15726
12	((health or medical or clinical or epidemiolog*) adj2 (research or study or studies or trial?)).ti,ab.	137467
13	and/4,11-12	401

## Sheet: CINAHL
Search line	Search terms	Results
1	TI (patient* or subject# or public or citizen# or participant* or lay* or user# or "general population") OR AB (patient* or subject# or public or citizen# or participant* or lay* or user# or "general population")	2909124
2	(MH "patients+")	328614
3	(MH "research subjects+")	25023
4	S1 OR S2 OR S3	3040629
5	TI ((digital or online or portal* or platform* or website*) and ("health education" or "health information" or "health knowledge")) OR AB ((digital or online or portal* or platform* or website*) and ("health education" or "health information" or "health knowledge"))	5510
6	TI ((exchang* or communicati* or disseminat* or access* or engag*) and ("digital information" or "online information" or "information portal*" or "information website*" or "information platform*")) OR AB ((exchang* or communicati* or disseminat* or access* or engag*) and ("digital information" or "online information" or "information portal*" or "information website*" or "information platform*"))	725
7	(MH "consumer health information+")	20893
8	(MH "information seeking behavior+")	5158
9	S5 OR S6 OR S7 OR S8	30030
10	TI ((health or medical or clinical or epidemiolog*) N2 (research or study or studies or trial#)) OR AB ((health or medical or clinical or epidemiolog*) N2 (research or study or studies or trial#))	356202
11	S4 AND S9 AND S10	1460

## Sheet: WoS
Search line	Search terms	Results
1	TI=(patient* or subject? or public or citizen? or participant* or lay* or user? or "general population") OR AB=(patient* or subject? or public or citizen? or participant* or lay* or user? or "general population")	11638296
2	TI=((digital or online or portal* or platform* or website*) and ("health education" or "health information" or "health knowledge")) OR AB=((digital or online or portal* or platform* or website*) and ("health education" or "health information" or "health knowledge"))	7702
3	TI=((exchang* or communicati* or disseminat* or access* or engag*) and ("digital information" or "online information" or "information portal*" or "information website*" or "information platform*")) OR AB=((exchang* or communicati* or disseminat* or access* or engag*) and ("digital information" or "online information" or "information portal*" or "information website*" or "information platform*"))	2428
4	#2 OR #3	9826
5	TI=((health or medical or clinical or epidemiolog*) NEAR/2 (research or study or studies or trial?)) OR AB=((health or medical or clinical or epidemiolog*) NEAR/2 (research or study or studies or trial?))	924844
6	#1 AND #4 AND #5	818

## Sheet: subject terms
MeSH	PsycInfo subject headings	CINAHL subject headings
patients	patients	patients
research subjects	experimental subjects	research subjects
health information exchange	n/a	n/a
consumer health information	health information	consumer health information
n/a	digital health resources	n/a
information seeking behavior	information seeking	information seeking behavior
information dissemination	information dissemination	n/a

## Sheet: duplicates
Database	Original search, number of hits	Deduplicated via DeDuplicator, number of remaining hits
Medline	2534
PsycInfo	401
CINAHL	1460
Web of Science	818
	5213	4067
Duplicates excluded		1146
