# Supplementary material for: Digital Information Exchange Between the Public and Researchers in Health Studies: Scoping Review
Source: J Med Internet Res. 2025 Jan 28;27:e63373. doi: 10.2196/63373 (PMC11815310; doi:10.2196/63373)
Supplement: Multimedia Appendix 4 [file jmir_v27i1e63373_app4.xlsx]

## Sheet: extraction_clean
Checked	Notes	Number	First author	Year	Title	Region of corresponding author (NS)	Region of corresponding author (TD)	Funding reported (NS, KDS)	Study design (Primary Study/Report) (NS, KDS)	Study design (Primary Study/Report) (TD)	Aim/objective (from Abstract)	Study Aim (NS, KDS, TD) evaluation of communication strategy/tool; preferece for information exchange	Adressed Population (from Abstract)	Population Type (Patient, study participants, public, researchers, health care professionals (including phssicians and nurses) or any) (NS)	Population Type (Patient, study participants, public , researchers, physicians or any) (TD)	Population country/region (NS)	Population country/region (TD)	Population age (children, adults or both) (NS)	Population age (children, adults, older adults or any age) (TD)	Health focus( desription form methods)	Health focus (cancer, specific disease or any disease) (NS)	Health focus (cancer, specific disease or any disease) (TD)	Concept: Digital information Exchange (description from Methods)	Digital information exchange method (website,platform,portal, social media, videos, email, forums) or no tool (NS)	Digital information exchange method (website, platform, social media, video calls, email, forums) or none (TD)	Type of exchange (passive, interactive or both) (NS)	Type of exchange (passive or interactive) (TD)	Context: Data/Information exchanged from health studies (description form Methods)	any data /Inforamtion exchanged	Exchange aim	Exchange aim classification (informing, linking (p/p , r/r or p/r) , recruitment, innovative research, raising awareness) (NS)	Exchange aim classification (informing, linking, , participating, innovative research) (TD)	Data exchnaged (yes, no)	Exchanged data type (individual data, aggregated data, no data) (NS)	Exchanged data type (individual data, aggregated data, no data) (TD)	Exchanged information type(PLS, Videos, infographics, pictures, audio) (NS)	Exchanged information type(PLS, Videos, …) (TD)	Digital information tool or digital information evaluation/ expectation (description form Results)	Facilitators available (yes, no)	Facilitators/Expectation clasification (consideration of stakeholder perspectives and needs, communication in all stages of the research study, use of modern/low cost communication technologies, patient/public oriented language, not information overloaded, Sharing clinical trial results with participants, Clarifying expectations and responsibilities, interactive communication, strengthen connecti…	Facilitators/ Expectation (NS)	Facilitators/ Expectation (TD)	Barriers/Problems available (yes, no)	Barriers/Problems classification (health literacy, no contact information, not interactive, lack of patient/public oriented language, limitations due to study approach, missing infrastructure, lack of stakeholder consideration, pateint/participants emotions, ethical concerns, not findable information, one-directional information, paywalls, infromation quality	Barriers/ Problems (NS)	Barriers/ Problems (TD)	Evidence gaps or ideas for future research (study conclusion)	Evidence gaps available	Eviddence gaps callsification (further study with adapted study design needed, detailed consideration of the participants/patients/public) (NS,TD)
Yes		1	Abel et al.	2015	Accessibility and Quality of Online Cancer-Related Clinical Trial Information for Naive Searchers	North America	North America (USA)	yes: S.W. Gray is supported by the American Cancer Society (120529-MRSG-11006-01-CPPB) and the National Human Genome Research Institute (U01HG006492).	primary study (meta-research study of health websites)	report	evaluate the accessibility and quality of online clinical trial information for naive user	evaluation of communication strategy/tool	cancer patient	patients	patients	NA	NA	NA	NA	breast, lung, and prostate cancer, and myelodysplastic syndromes (MDS)	cancer	only cancer	Websites with content about cancer clinical trials	websites	(clinical trial) websites	both	Varified according to identified website; less then half of the identified websites (44%) provided an interactive interface	Title of study, Treatment regimen, Purpose of study, Eligibility criteria Exclusion criteria, Trial status, NIHCT/NCI trial number, Principal investigator, Contact email or phone, Date clinical trial posted, Date clinical trial updated, Risks information, Benefits information	yes	informing about treatment	informing	information exchange on clinical trials	no		NA	NA	NA	interactive features were less likely with less curable (lung) and rarer (MDS) cancers ( Websites were considered to have an interactive interface if there was an option to input patient-specific information into a web search engine to identify clinical trials for which a patient might be eligible.) the principal investigator was named on fewer than 2 out of 3 websites the readability of the webs…	no	NA		NA	yes	no contact information, not interactive, lack of patient/public oriented language	less interactive failing contact information poor readability	> on level of study results: missing information on principal investigators of clinical trials; missing intractive interface > on level of the methods of the reviewed Study: there are missing information on how the quality of literacy were performed; no information on statistical tests for difference and presenting p-values	to determine the best way of harnessing the power of the Internet—and its progeny, social media—to communicate high-yield cancer-related clinical trial information.	yes	further study with adapted study design needed
Yes		2	Bullinger et al.	2012	Open innovation in health care: analysis of an open health platform	Europe	Europe (Germany)	yes: partially supported by the German Federal Ministry of Education and Research (project EIVE, 01FG09006)	primary study	primary study	investigate the adoption of an open health platform by patients, care givers, physicians, family members, and the interested public	evaluation of communication strategy/tool	patients with rare disease and public	public	public	Germany /Europe	Germany	NA	NA	rare disease	specific disease	borad spectrum of rare diseases	open health platform (GemeinsamSelten) means of communication: personal messages, comments on problems, and comments on solutions	platform	Website/platform	interactive	interactive	(1) a community area where participants are provided with information on new members, member activity, platform-related news, and more; (2) a problem area, where people affected by a rare disease can describe general limitations as well as specific everyday challenges they are confronted with; and (3) a solution area, where participants can contribute helpful initial ideas as well as elaborated s…	yes	aims to activate and link diverse representatives of the public and to enable them to cooperatively develop new products and services for rare diseases	linking, innovative research	informing; innovative research	no			picture, audio, videos	Yes "[...] In the problem area and the solution area, participants are able to submit their innovative concepts in plain text as well as in attached text, picture, audio, and video files; they can furthermore comment, discuss, and evaluate submissions by other participants" (p. 168)	overlapping roles allow to integrate academic knowledge and ‘experiential’ knowledge, i.e. the participants’ individual experiences with a disease, symptoms, therapy, and the health care system discussion on open health platform can provide interesting insights for health professionals who have been shown to often have a poor understanding of patients’ views	yes	consideration of stakeholder perspectives and needs,	understanding patient views integrate academic and experiental knowledge	Investigate the innovation practice in the field of health care on the example of the GemeinsameSelten-Platform	no			no problems were named by the authors	enabeling private and public messaging designing the platform based on different type of participants attraction of suitable participants approaches with multi-case study investigate in detail the participants of this community to identify for example relationships between roles and communication behavior. focus on the different degrees of innovation to investigate the possible level of integrati…	yes	detailed consideration of the participants/patients/public further study with adapted study design needed
Yes		3	Dietrich et al.	2017	Improving Information Exchange with Clinical Trial Participants: A Proposal for Industry	North America	North America (USA)	no funding	primary study	primary study	capture the current status of information exchange and identify possible future practices	preferences for information exchange	patients (n= 3045, age 21 to 70, US, Canada, Europe, Africa), health care professionals, sponsors	patients, study participants, health care professional	study participants; physician	North America, Europe, Africa	North America; South America; Europe; Asia Pacific; Africa	adults	Not stated; Based on the target group and the review by an ethics committee (IRB), it can be assumed that participants were at least 18 years old and therefore adults	none	any disease	NA	NA (There is no direct exchange or echange tool; the study explores facets on clinical trial information exchange between HCPs and patients/participants)	NA		NA	NA	NA	NA	NA	NA	NA	no		passiv (there was no information exchaneg, only surveys or interviews); existing structures on information exchange in clinical trials were described as linear [from sponsors towards patients] on a basic level ["Most biopharmaceutical company sponsors rely on traditional communication pathways, such as the ICF, to provide patients with information about the trial and trial participation." p. 547]	NA	NA	Figure 1. Critical stages of patient-researcher information exchange. *most desired infomraiton before concidering participation (n=3045): risks and benefits of a study (81%), medical tests reqiured (67%), number and lenghth of required visits (67%), personal results being shared (66%) *desired infomraiton before the study begins (n=3045) contact information(76%), your own test results *desired i…	yes	communication in all stages of the research study, use of modern/low cost communication technologies, Sharing clinical trial results with participants	participant: desire to be informed in each stage of the research study, recieving personal and aggregated results, most disired digital tool is email	only nine options were listed for answering how patients prefer to get informations after the end of a clincial trial; 67% of the answer options considered a digital or mostly digital information exchange ("By email"; "Online, with a secure username and password to access the information"; "Live phone call (speak to a person)"; "Through an app on my smartphone"; "By text message"; "Automated phon…	yes	limitations due to study approach	standardize approaches due to clinical development time pressures	The study design limits the extent to which other digital methods could be used, for example, to exchange information at the end of a clinical trial	more can be learned from patients regarding their needs and preferences for information exchange before, during, and after trials	yes	detailed consideration of the participants/patients/public
Yes		4	Exley et al.	2015	Communication in a Human biomonitoring study: Focus group work, public engagement and lessons learnt in 17 European countries	Europe	Europe (Sample recruitment in Cyprus and Luxembourg)	yes: DG Research in the Seventh Framework Programme	report (communication strategy from an international study)	primary study (the article/paper focusses on the dissemination and communication strategy, NOT on the actual DEMOCOPHES study)	communication strategy to raise awareness of humanbiomonitoring, encourage participation in the study and to communicate the study results and their public health significance	evaluation of communication strategy/tool	participents, general public and stakeholders	participants	participants [mothers (foster- or stepmothers aged <= 45 years old) and their children aged from 6 to 11 years old. (...). Only one child per mother (randomly selected) was included in the study. (p. 4)]	Europe	Europe (overall study); London for participants of the focus group (p. 5)	both	Mothers <= 45 years old; Children 6-11 years old Focus groups: -> London: n = 8 mothers aged between 38 and 52 years old; their children aged between 4 and 17 years -> Exeter:n = 8 mothers aged between 30 and 54 years old; children were in school or teenage years	none	any disease (the participants had no specific common disease)	specific disease (Cadmium, Cotinine, Mercury, DEHP [di(2-ethylhexyl) phthalate], MEHP [5oxo-mono(2-ethylhexyl) phthalate] and 5OH-MEHP [5hydroxy-mono (2-ethylhexyl) phthalate] exporsure)	Web-pages were created to inform participants, the public and stakeholders of progress throughout the study.EU and national websites. Newsletter via Email. online information exchange and communication platform with a ‘contact us’ page and a help-desk were available. Visitors could also sign up for access to a forum for discussion on all aspects of the study.	website, Email, forums	Websites, email, YouTube, online (intra-net)	passive	passive (directly from the study sites/principal investigators)	individual study result per letters, aggregated results	yes	to inform participants and the public of the progress	informing, linking (forum)	informing, participating	yes	both	individual; (unlinked) aggregated data	pictures, videos	yes (traffic light system; red, yellow and green color indications)	remove scientific terms or explain them, information needs to be more positive by selling the benefits of the research and removing passive language, Explain the sampling process is random, Develop a video to use online to explain the project to participants, offer online forum, offer further detailed inforamtion, Consider how modern communication technologies and social media can be used for rec…	yes	patient/public oriented language, use of modern/low cost communication technologies, not information overloaded	develope a video to explain the project, offering online forum, plain language, informaiotn in positive language, less information, provide further information, use of modern communication tools, conidering communication from the begining of the study, participants should recieve the individual results with guidance	> Public research ensures communication materials suit target audience > modern communication technologies and social media can be used to enhance recruitment and response rates >participants should not be overloaded with too much information > include communication specialists in early process to optimize website design and content	yes	lack of patient/public oriented language	passive language lack of scientific understanding to understand results	NA	consider setting up multidisciplinary networks of medical professionals and communication experts, and holding training workshops to discuss the interpretation of results and risk communication. Technology/media specialists can provide advice on the use of communication technologies and social media to enhance response rates.	yes	further study with adapted study design needed
Yes		5	Gutman et al.	2020	Principles and strategies for involving patients in research in chronic kidney disease: report from national workshops	Australia	Australia	yes: First author is supported by a scholarship through the National Health and Medical Research Council (NHMRC) BEAT-CKD Programme (grant APP1092957). A.T. is supported by a NHMRC Fellowship (APP1106716)	primary study	primary study	discussing principles and strategies for effective patient involvement in chronic kidney disease research increase impact of research - identify best practice for achieviing this	preferences for information exchange	patients/caregivers with chronic kidney diseases	patients, caregivers, health care professionals	patient, caregiver, health care providers/health care professionals	Australia	Australia	adults	adults (could be assumed)	patients with chronic kidney disease	specific disease	specific disease (chronic kidney disease)	none	NA	social media (p. 1586); email (p. 1587) (Email and social media was only used for the invitiation to the workshops, not as exchange method)	NA	interactive (within workshops) (the workshops are not digital tools)	none	NA	NA	NA	liniking, participating (between patients and health care professionals within the workshops)	no		no data	NA	none	Respecting patient expertise and commitment Attuning to individual context ( Considering patients’ preferences for communication and tailoring the approach accordingly, e.g. social media, infographics, YouTube videos) Harnessing existing relationships and infrastructure (Increasing research exposure in clinical settings) Developing a coordinated approach (e.g. A comprehensive and reliable informa…	yes	Clarifying expectations and responsibilities, strengthen connection between public/research, consideration of stakeholder perspectives and needs, communication in all stages of the research study, trust in information source	lay language, Use engagement methods preferred by target population,	> experience of the patients; > "‘Clarifying expectations and responsibilities’: Research could be ‘kind of mystical’ for patients, and health professionals rec_x0002_ognized that ‘one of the things that happens poorly is the explanation [of what is required] upfront’. They suggested to clarify the patient’s role, expected commitments and potential impact of their involvement to encourage patient…	yes	missing infrastructure, lack of stakeholder consideration	different tools for diefferent ages a reliable up-to-date platform	NA	innovative infrastructure to streamline the way patients engage with the research community Robust tools and frameworks to evaluate patient involvement in research	no
Yes		6	Hägglund et al.	2017	IntegrIT - Towards Utilizing the Swedish National Health Information Exchange Platform for Clinical Research..."Informatics for Health," Manchester, UK, April 2017	Europe	Europe (Sweden)	yes: The project “IntegrIT” is supported by VINNOVA – Swedish Agency for Innovation Systems (2014-00736).	report	report	description of potential use of platform for clinical research; overview of e-services developed (in InterIT project)	evaluation of communication strategy/tool	study participants, clinical researchers, health care professionals	study participants, researchers, health care professionals	study participants, reserachers, physicians	Sweden/Europe	Sweden / Europe	NA		none	any disease		e-Service (Study service- Study participants)für (national Swedish) Health Information Exchange (HIE) Platform - ;; integarted (future!) iPhone App	website (e-Service app for self-reporting of study data)	website, platform [also an iPhone App, but it was not integrated in the main services of the Health Information Exchange platform]	NA	NA	available research studies in a study catalogue information about studies contact informaiton of the studies informed concent	yes	to finde studies that could be relevant based on the information in EHR	informing, recruitment	informing, linking,recruitment	no		NA	NA	NA	after secure log-in: available studies, matching based on the EHR, contact studies of interest, information about studies, informed consent enable a more seamless connection between patients/citizens as study participants, health care professionals and everyday clinical work and clinical researchers in both academia and industry.	yes	strengthen connection between public/research	connection between patients/cresearcher	activities in the clinical research process formed the basis for identifying the core functionality needed to create useful tools to support different users through the clinical research process (p. 148)	no			NA		no
Yes		7	Keys et al.	2016	Sharing Results with Clinical Trial Participants: Insights from an Online Survey of Chinese Consumers	Australia	Australia	no funding	primary study	primary study (online survey)	to investigate Chinese consumer views about sharing the clinical trial results with participants	preferences for information exchange	urban residents, 18–65 years, high school education, or above	public	public	China /Asia	China	adults	adults	none	NA	NA	online survey	NA	email (invitation per Email)	NA	NA	none	NA	NA	NA	informing, recruitment	no		NA	NA	NA	nearly all respondents (94%) believed that clinical trial participants would like to receive a results summary almost all respondents (98%) would like to be given the choice of receiving a results summary if they were trial participants nearly all respondents (95%) believed it was important/very important that results summaries were prepared by trained professionals Written summaries were preferr…	yes	Sharing clinical trial results with participants, patient/public oriented language	almost all wantend to recieve results prefere written summeries prepaired by professionals in english and Chinese	> Summary of clinical trial data is necessary > summary in chinese and english > "Sharing clinical trial results with participants has many benefits, such as demonstrating respect and appreciation for participation; facilitating communication between clinicians and participants; and increasing patient satisfaction with trial participation, which may enhance clinical trial recruitment." (p. 1008)	yes	limitatons due to study approach	probabley no agreement to participate, if they would not have a chance to receive results	NA	additional studies (e.g., larger samples and qualitative methods) are needed	no
Yes		8	Long et al.	2016	Health Research Participants’ Preferences for Receiving Research Results	North America	North America (USA)	yes: The project described was supported by the Translational Research Institute, grant UL1TR000039 through the United States National Institutes of Health (NIH) National Center for Research Resources and National Center for Advancing Translational Sciences. The content is solely the responsibility of the authors and does not necessarily represent the official views of the NIH.	primary study	primary study	identify preferences and experiences related to receiving results from studies	preferences for information exchange	(past,present and potential) study participants	study participants	study participants	United States of America/ North America	United States of America	adults	adult (Age >= 18 years)	none	any disease	any disease OR no diseases	none	email	email notification to all ResearchMatch registrants	NA	NA	none	NA	NA	NA	innovative research	no		NA	NA	NA	most prefered tool: email and website least desirable disseminaiton tool: twitter, conference calls and text messages desirability of recieving study results: 63.2% reported researchers should always offer results to participants 32.4% reported researchers should sometimes offer results preferences recieveing results for particular kind of research: most important: the results related directly to…	yes	use of modern/low cost communication technologies, Sharing clinical trial results with participants	prefered website and email	> survey participants preferred (in a hypothetical situation) to receive their study results via email or as a posting on the study website > informations should be received directly according to their own or the health data of a beloved one > modal results on how to receive study information indicated this at the end of the study	yes	limitations due to study approach patient/participents emotions, ethical concerns	ethical concerns difficult to understand anxiety anger guilt to relief pleasure	NA	health researchers intentions related to returning results	yes	further study with adapted study design needed
Yes		9	Long et al.	2017	Health research participants are not receiving research results: a collaborative solution is needed	North America	North America (USA)	no funding	report	report (commentary)	to develop a research agenda related to result sharing with participants.	preferences for information exchange	scientific audience	researchers	researchers (scientific community)	NA	None	NA	NA	none	NA	NA	none	NA	NA	NA	NA		NA	NA	NA	informing	no		no data	NA	none	participants want aggregated result, that explain the overall findings of the tiral more than tehy want invidual results they are open to receiving results through relativley low-cost channels like email or websites willing to wait till the results are reviews by other researchers or until they have been published participants communication preferences vary with study topics, the emotional valenc…	yes	use of modern/low cost communication technologies	low cost tools (website, email) wating for published results	> " (...) understanding and addressing financial, logistical, methodological, and skill-related barriers, it is imperative to understand and address researchers’ ethical concerns related to result sharing" (p. 3)	yes	ethical concerns patients/participants emotions limitation due to study approach lack of stakeholder consideration	different preferences due to topic, emotional valence of results intetion unclear different preferences due to population	> Financing, Logistic, Skills and Methods > function of participant populations, research designs, context	why do researchers express support for returning results to participants but then not return those results to participants? the best channels of communication through which to share results what, if anything, participants want to do with those results. the extent to which existing knowledge about result sharing generalizes to specific participant populations, research designs, and contexts	yes	detailed consideratin of participants/patient/public
Yes		10	Long et al.	2019	Health researchers’ experiences, perceptions and barriers related to sharing study results with participants	North America	North America (USA)	yes: the Translational Research Institute at the University of Arkansas for Medical Sciences grant 1U54TR001629-01A1, the Clinical and Translational Science Institute at the University of Kansas grant UL1TR002366, the Clinical & Translational Science Center at the University of New Mexico grant 8UL1TR00004, and the Clinical and Translational Science Institute at the University of Florida grant UL…	primary study	primary study	to provide opportunity to health researchers to decribe their experiences and concerns related to sharing results	preferences for information exchange	health researchers	researchers	researchers	United States of America/ North America	United States of America	adults	adult (M = 50.6 years; N = 414)	none	any disease	any disease (" [...] health researchers who conduct research that includes the consent of human subjects [...]" p. 1)		NA	email; online survey (The survey invitation and the survey results were sent per Email to respondants)	NA	NA	study results	NA	NA	NA	linking, innovative research (collection of experience/insights from researchers on how to share study results)	no		none	NA	none	the reseons why the results should be shared: Owenership and reciprocity at the participant level benefits to resreach by increasing participation, building trust provides closure to study participants benefits to participants/community/public Ethical obligation demonstrate public transparency of research participants not otherwise receiving results the respones why the results should not be shar…	yes	Sharing clinical trial results with participants,strengthen connection between public/research	public transparancy Ownership at participant level benefits to reseacrh by increasing participation, building trust benefits to participants/community/public	benefits named by researchers and classified as follwos by the study authors: > Ownership and reciprocity at the participant level > Benefits to research/science > Closure > Benefits to participants/community/public > Ethical obligation > Reciprocity at the societal level > Participants not otherwise receiving results	yes	limitations due to study approach ethical concerns health literacy	incompelete results bias participant harm participant privacy low involvement health literacy not asking for results logistical, researcher, system, financial and regulatory barriers	> financial barriers (lack of funding/money) -> 49% > system barriers (lack of incenctives for Principal Investigators/Co-Investigators) -> 45% > logistical barriers (e.g. lack of knowledge) -> 48% > ethical concerns (understanding of results on patients perspectives) -> 39%	to what extent planning tools and well-defined process could improve sharing results investigate ways to address financial, system and regulatory barriers	yes	further study with adapted study design needed
Yes		11	Lucas et al.	2013	How are European birth-cohort studies engaging and consulting with young cohort members?	Europe	Europe	yes: This study was supported by funds from the University of Bristol Research Committee	primary study	primary study	to find out how birth cohort studies in Europe angage and involve study members	evaluation of communication strategy/tool	cohort members	study participants	study participants (cohort members)	Europe	Europe	both	Adult and children	birth cohort studies	any disease	any disease (most of the cohorts, N = 73 / 87%, collected data on pyhsical health)	web pages, social media	website, social media, email	Websites (search engines); social media (e.g. facebook), email (newsletter);	both (some provide feedback option on their website)	passive; interactive (results differ between cohorts)	plain language summary contact information (different in diefferent study pages)	NA	NA	NA	informing; recruitment	no		individual; aggregated data (according to the individual cohorts; see table 2, p. 5) (no statement about the data available on the websites)	NA	media (according to the individual cohorts; see table 2, p. 5) (media would be method/tool used not the content)	the information on the most websites often largley written in technical language 17 projects websites dedicated parts for some communication with participants, which are informative, interactive and provide information for cohort members and families, news, events and a wealth of other information. three provide seperate websites for cohort members and their families 5 studies have webpages speci…	yes	interactive communication, not information overloaded, patient/public oriented language	space for feedback informative interactive		yes	limitations due to study approach lack of patient/public oriented language ethical concerns pateint/participants emotions one-directional information	websites are one directional technical language fears for research quality ethical concerns lack of resources poor past experience belief not necessary	> concerns about impact on quality of research > ethical constraints > resource limitations > lack of importance > difficulties experienced to date		no
yes		12	Monnard et al.	2021	Co-Creation of Knowledge: A Community-Based Approach to Multilevel Dissemination of Health Information	North America	North America (USA)	yes: Funding for dissemination of Sinai Survey results was provided by The Chicago Community Trust and Healthy Communities Foundation.	report (communication strategy from a health study)	primary study	develop a solutions-focused approach that includes strategic dissemination of study findings	evaluation of communication strategy/tool; preference for information exchange	general population/community residents, public health practitioners, academic partners	public	public	United States of America/ North America	USA (Chicago)	both	children (0-12 years); adults (>= 18 years)	none	any disease	any disaese (Sinai health survey assessed the neighboorhood health status; "[...] such as obesity and diabetes [...]", p. 217)	website, community forums, video series, Infographics, Forum (table 1)	websites, forums	email; video (youtube); website (pop-up to track online access)	passive	passive	survey findings, health information	yes	Dissemination forums: share findings, listen to community health infographics: raise awareness, share information, help residents act on informaiton community health videos: articulate the value of community-driven health data	informing, raising awareness		yes	aggregated data		infographics, videos	infographics; community health videos	To maximize reach and usability, dissemination should be done in partnership with key audiences and tailored to the unique needs of each audience. Dissemination Requires Substantial Time and Resources Engage audience in design disseminate at multiple levels	yes	consideration of stakeholder perspectives and needs, use of modern/low cost communication technologies, patient/public oriented language	low to moderate costs tailored to the unique needs of each audience.	low to moderate costs	yes	limitations due to study approach	Dissemination Requires Substantial Time and Resources			no
Yes		13	Mosconi et al.	2016	A European multi-language initiative to make the general population aware of independent clinical research: the European Communication on Research Awareness Need project	Europe	Europe (Italy)	yes: ECRAN is a project funded by the EU Seventh Framework Programme, grant agreement no. HEALTH-FX-2012-305125.	report (communication strategy from health studies)	primary study	to improve public knowledge about the importance of independent, multinational, clinical trials in Europe; development of materials & tools, incl. Koha database	evaluation of communication strategy/tool	public, clinicians & researchers, journalists, young people, journalists	public	patient; public	Europe	Europe	NA	NA	none	any disease	any disease (as teh stuidy main focus were strategies to improve literacy of clinical trials in the public)	website, animated film, facebook/twitter, media section	website, social media	email; websites; mulimedia; educational games	interactive	interactive (at least the games and interactive tutorial) (cf. p. 5)	public knowledge (about importance of independent international clinical trials)	yes	to improve public knowledge	informing	informing	no		no data	videos	videos, website, etc.	Health literacy in both patients and public is needed to foster collaboration and participation.	yes	consideration of stakeholder perspectives and needs		Focus on the motivation of the subjective desire for information of patients/interested parties. ["Nonetheless, over half of the respondents said their main reason for seeking health information was for personal use." (p.4)]	yes	health literacy, lack of patient/public oriented language	health literacy	> Health literacy ["Health literacy in both patients and public is needed to foster collaboration and participation."; p. 8] > Language ["As the language of medical science is English, people who cannot understand English face a barrier to obtaining intelligible information." (p. 7)]		no
yes		14	Penlington et al.	2020	Plain Language Summaries of Clinical Trial Results: A Preliminary Study to Assess Availability of Easy-to-Understand Summaries and Approaches to Improving Public Engagement	Europe	Europe	yes: The development of this manuscript and the open access fee was funded by GlaxoSmithKline.	primary study (meta-research study of pharmaceutical websites and PLS)	primary study	(i) assessment of top pharmaceutical companies’ positions on improving transparency and commitment to disclosing trial result summaries in an easy-to-understand format (PLS - plain language summaries) and (ii) the availability of such summaries in the public domain and the ease of locating them via general web searches.	evaluation of the communication strategie/tool		public (websites of pharmaceutical companies)	public (but mostly companies)	NA	Globaly (according to the search and website used); according to the field of interest it could be assumed, that mostly clinical trails performed in europe could be interesting in terms of the EU regulation named in the abstract	NA	NA	chronic obstructive pulmonary disease, asthma, meningitis, and influenza	specific disease	specific disease	EduraCT and google	website	website	NA	NA	PLSs( Plain Language Summery)	yes	improve public understanding of and engagment with pharmaceutical research	informing	informing	no		none	NA	none	plain language summaries on trial results (PLSs) are generally not publicly available and when they are, they are not easy to retrieve through search engines. <2% of clinical trials returned a pls to participants 14% of the clinical trials had PLSs publicly posted	yes	patient/public oriented language, strengthen connection between public/research	could be motivating to take part in clinical studies	> PLS is a needed instrument to disseminate information, provide transparency, and could be motivating to take part in clinical studies ["Understandable, easy-to-read summaries of clinical research have been recognized as providing greater transparency to those interested in learning about clinical trial results" (p. 404)]	yes	not findable information	not easy to find PLSs not publicly available	> to many results on drugs or vaccines and/or studies with pls [It is almost impossible for non-experts to identify plain language summaries for a specific disease using a simple search command]	as this is a pilot study, a larger international investigation, probing the potential of PLSs to engage the public together with what the public would like to learn from tirals	yes	further study with adapted study design needed
Yes		15	Rubinelli et al.	2013	Designing interactivity on consumer health websites: PARAFORUM for spinal cord injury	Europe	Euorpe	yes: The authors would like to thank the Swiss Paraplegic Foundation for supporting the project PARAFORUM	report (development of a health website)	primary study	designing interactivity on a consumer health informaiton website to spinal cord injury (SCI)	evaluation of communication strategy/tool	patients with spinal cord injury and their families	patients, researchers, physician, public	patients; researchers; physician; public	Europe	Europe (german, italian, french and english speaking countries)	NA	NA	patient with spinal cord injury	specific disease	specific disease	a dedicatd website (PARAFORUM)	website, forum	website; forum	interactive	interactive	health information in five direcrions from health professionals to individuals with SCI and their families from individuals with SCI and their families to individuals with SCI and their families from researchers to individuals with SCI and their families from individuals with SCI and families to researchers from individuals with SCI and their families to health professionals and to health organiz…	yes	the last two directions: to promote the growth of a collaborative online community where the expertise of individuals with SCI and their families is identified and translated to enhance new ideas for research and organizations’ practice	innovative research, recruitment, informing,	information; recruitment	no		no data	PLS health information on SCI (videos, pictures and audio files)	PLS, video, images, audio-files	PARAFORUM can be used as an educational resource to support the growth of self-management skills in patients with new SCI PARAFORUM can be used by health organizations to identify ideas from the community for improving existing services tools, aids and devices and inspiring the development of new ones PARAFORUM can be used as a platform for research at different levels: through content and themat…	yes	interactive communication, consideration of stakeholder perspectives and needs, strengthen connection between public/research	education resource identify new ideas for devices, services and tools for identifing needs and gaps available in 4 languages	> the expertise of individuals with SCI and their families who have years of experience in managing SCI; the expertise of various health professionals who are active in the field of SCI (including doctors, nurses, physiotherapists, occupa_x0002_tional and vocational therapists, psychologists and counselors); the expertise of researchers who are active in the field of SCI. > integrate patients exp…	yes	one-directional information, information quality	the quality of the information has to be guaranteed through an investment in managing and producing content.	> ["(...) oneway communication as a channel for influencing health behavior has limitations", p. 460]	there is the need to create specific forms for informed consent for participatory design as well as specific regulations for the treatments of personal data and of the information published by users on the website.	no
Yes		16	Sarrandon-Eck et al.	2012	"They should take time": Disclosure of clinical trial results as part of a social relationship	Europe	Europe	yes: This qualitative study was funded by the Institut National du Cancer (National Cancer Institute - INCa "SEHS et recherche clinique" 2006 R080I IIAA).	primary study	primary study	"They should take time": Disclosure of clinical trial results as part of a social relationship	evaluation of communication strategy/tool	(interviewed breast cancer patients)	patients, Study participants	patients/study participants (women with breast cancer)	France/Europe	france	adults	adult (M = 53 years)	breast cancer	cancer	cancer (breast cancer)	a dedicatd website	website	NA	NA	NA	study results	yes		informing	informing; innovative research	yes	aggregated data	aggregated (Data was not disclosed by the study personal or within the present study; aggregated data was provided by the clinicak trial participants participated in)	NA	NA	only 30% preferred a dedicated website (most preferred 74% medical consultation)	yes	consideration of stakeholder perspectives and needs	Greater autonomy (women can have access to the information at their own convenience)	> Consideration of the understanding of the patient/study participant (how do these people interpret and/or understand study results) > only a thrid (30%) of the interviewed women named a disclosure of study results via a website as the preferred information method (p. 6)	yes	patient/participants emotions, ethical concerns, infromation quality	Risk of misinterpreting the results Not wanting to be alone when faced with the information Not consistent with the women’s experience during the treatment An impersonal mode of disclosure providing only general information and nothing personal.	> patients and/or trial participants have a greater trust in doctors and/or official communication of specific health data ["the present trial participants’ attitudes towards computer technology indicate that they had greater trust in information given by doctors, possibly because they found the Internet emotionally disturbing, since several websites can provide contradictory information"]		no
Yes		17	Suart et al.	2020	Development of a knowledge translation platform for ataxia: Impact on readers and volunteer contributors	North America	North America (Canada)	not reported (Funding acquisition: Ray Truant)	primary study	primary study	to measure the impact of SCAsource on its readers and volunteer contributors after one year of activity. to ensure SCAsource ismeeting its goals of (1) improving access and understanding of ataxia research to lay audiences (2) improving knowledge translation skills of volunteer contributors.	evaluation of communication strategy/tool	patients and families with ataxia. Researchers	patients, researchers	patients and reserachers	NA	NA	adults	Subgroup SCAreader: public persons >16 years	ataxia	specific disease	specific disease (spinocerebellar ataxia)	an online knowledge translation platform (SCAsource)pl	platform	platform/website email (contact for survey participation)	passive	> passiv for patients ["The main objective of SCAsource is to make ataxia research more accessible and understandable to patients and families.", p. 3] > interactive for researchers (?) ["Secondary objectives include providing opportunities for junior ataxia researchers to develop and hone their knowledge translation skills, improving the quality of patient communication across the ataxia communi…	lay summeries	yes	to bridge the gap between patients, families, and research to provide opportunities for ataxia researchers to develop and hone their knowledge translation skills, altogether improving the quality of patient communication in the ataxia community	informing, recruitment	informing, linking (recruitment?)	no		none	NA	none	key strength of SCAsource was the opportunity to practice knowledge translation led to self-reported gains in knowledge translation skills improved confidence in communicating with lay audiences filled a gap in training for researchers, giving them a supportive environment with constructive feedback to improve their lay summary writing SCAsource readers reported they felt an increased connection …	yes	use of modern/low cost communication technologies, increased interest in research	researcher: opportunity to practice knowledge translation, improved confidence in communicating with lay audiences, training for researchers user: increased connection to ongoing ataxia research, increased interest in participating in research tool: low cost	> for researchers: within the approach of the SCAsource Portal, volunteering researchers are able practice knowledge translation, gain skills, confidence with constructive feedback. ["Current volunteers reported a key strength of SCAsource was the opportunity to practice knowledge translation. This opportunity for practice and training is possibly what led to the self-reported gains in knowledge …	yes	lack of patient/public oriented language, paywalls, information quality	user: more frequent update of the content, paywalls	> paywalls for acdemic ressearch; technical langhuage and scientific jargon also making it difficult to understand research/health information [" (...) laypersons run into paywalls when trying to access primary research. When they are able to read articles through open access or subscriptions, then issues arise of highly technical language, scientific jargon, and impersonal writing style. Althoug…	knowledge translation set-ups like HDBuzz and SCAsource could be used by other disease organizations, especially those concerned with rare diseases conducting verbal, semi-structured interviews, either in-person or online through video conferencing, instead of the self-reported online survey	yes	further study with adapted study design needed
Yes		18	Wallwiener et al.	2010	The Brustkrebs-Studien.de website for breast cancer patients: User acceptance of a German internet portal offering information on the disease and treatment options, and a clinical trials matching service	Europe	Europe	yes: grant from the “Landesakademie BadenWürttemberg” via the Baden-Württemberg Institute for Women’s Health.	primary study	primary study	describing the development of BKS (internet portal http://www.brustkrebs-studien.de) and its applications, and report on website statistics and user acceptance.	evaluation of communication strategy/tool	breast cancer patients & friends & relatives	patients, health care professionals	patients; pyhsician (health care professionals)	Germany/Europe	Germany (this assumption is made on the information for clinical trails within germany as well as the URL and the websites name)	NA	NA	breast cancer	cancer	cancer (breast cancer)	internet portal on breast cancer, with contact possibility to expert advisory board of leading cancer specialists	portal, website	portal/website	interactive	interactive	breast cancer giudebook trial registery general informaiton on clinical trials expert panel for second opinion	yes		informing, linking, recruitment	informing (core feature Breast Cancer guidebook), linking (core feature Trial Register and Expert Advise), recruitment (core feature Trial Register)	no		no data	videos, audio	3D-videos; online audio book	the information is well organized (79%), useful (79%), adequate (63%) and easy to navigate through (87%). Most users were confident that the information offered was correct (80%). Pages loaded quickly enough (83%). More than three-quarters (83%) of respondents called for a discussion forum as an additional feature to the portal. About two-thirds (68%) stated they would be happy to store their med…	yes	patient/public oriented language, not informaiton overloaded, trust in informaiton source	wellorganized, useful information, trust in information	> guide book ["To strengthen the portal as a knowledge hub on breast cancer, the DGS published its patient-centred guidebook on BKS.", p. 2]	yes	lack of patient/public oriented language, lack of stakeholder consideration, not interactive	lack of discusssion forum	> comple information an inclusion/exclusion criteria as well as terminology and not meet patient preferences can act as barriers ["However, complex trial descriptions and eligibility criteria, the extensive use of medical terminology and expecting patients to determine preferences early on in the registration process act as strong barriers to trial participation.", p. 7]		no
[truncated: 1 more columns]

## Sheet: Synthesis
Region	n studies	% of 18			Funding reported	n studies	% of 18
					yes funding present	14	77.7778
Europe	9	50			no funding	3	16.6667
Australia	2	11.1111			not reported	1	5.55556
North America	7	38.8889
Africa	0	0			Study design	n studies	% of 18
Asia	0	0			primary	12	66.6667
sum	18	100			report	6	33.3333
Publication year	Year				Study aim	n studies	% of 18
year min	2010				evaluation	12	66.6667
year max	2021				preferences	6	33.3333
Population	n studies	% of 18
Patients	7	38.8889
Study participants	6	33.3333
Researcher	5	27.7778
Health care professionals	4	22.2222
Public	6	33.3333
Population Region	n studies	% of 18
Europe	9	50
North America	4	22.2222
Asia	1	5.55556
Australia	1	5.55556
Africa	1	5.55556
NA	5	27.7778
Population Age	n studies	% of 18
adults	7	38.8889
children	0	0
both	3	16.6667
NA	8	44.4444
Health focus	n studies	% of 18
specific disease	5	27.7778
any disease	8	44.4444
cancer	3	16.6667
NA	2	11.1111
Digital information exchange method	n studies	% of 18			Number of exchnage method(s)	n studies	% of 18
portal	1	5.55556			1	7	38.8889
platform	2	11.1111			1--2	6	33.3333
website	10	55.5556			2--3	2	11.1111
email	3	16.6667			3--4	0	0
social media	2	11.1111			4--5	0	0
forum	3	16.6667			5--6	0	0
NA	5	27.7778
Type of exchange	n studies	% of 18
passive	3	16.6667
interactive	4	22.2222
NA	9	50
both	2	11.1111
Aim of exchange	n studies	% of 18
informing	10	55.5556
linking	3	16.6667			Any Data/infrmation exchanged?	n studies	% of 18
recruitment	4	22.2222			yes	11	61.1111
innovative research	2	11.1111			no	7	38.8889
NA	7	38.8889
Data exchanged?	n studies	% of 18
yes	3	16.6667
no	15	83.3333
Type of exchanged data	n studies	% of 18
individual	0	0
aggregated	2	11.1111
both	1	5.55556
Exchanged information Format	n studies	% of 18
PLS	1	5.55556
videos	6	33.3333
Infographics	1	5.55556
pictures	3	16.6667
audio	3	16.6667
Facilitators/Expectations named?	n studies	% of 18
yes	17	94.4444
no	1	5.55556
Facilitators/Expectations classification	n studies	% of 18
consideration of stakeholder perspectives and needs	6	33.3333
communication in all stages of the research study	9	50
use of modern/low cost communication technologies	6	33.3333
patient/public oriented language	6	33.3333
not information overloaded	3	16.6667
Sharing clinical trial results with participants	4	22.2222
Clarifying expectations and responsibilities	1	5.55556
interactive communication	2	11.1111
strengthen connection between public/research	5	27.7778
trust in information source	2	11.1111
Barreirs/Problems named?	n studies	% of 18
yes	16	88.8889
no	2	11.1111
Barreirs/Problems classification	n studies	% of 18
Health literacy	2	11.1111
no contact information	1	5.55556
not interactive	2	11.1111
lack of patient/public oriented language	6	33.3333
limitations due to study approach	6	33.3333
missing infrastructure	1	5.55556
lack of stakeholder consideration	3	16.6667
patient/participants emotions	4	22.2222
ethical concerns	5	27.7778
not findable information	1	5.55556
one-directional information	2	11.1111
paywalls	1	5.55556
Information quality	3	16.6667
Evidence gaps named?	n studies	% of 18
yes	9	50
no	9	50
